# Supplementary material for: Hovering in the heat: effects of environmental temperature on heat regulation in foraging hummingbirds
Source: R Soc Open Sci. 2017 Dec 6;4(12):171056. doi: 10.1098/rsos.171056 (PMC5750011; doi:10.1098/rsos.171056)
Supplement: MCMCglmm Model Parameters [file rsos171056supp1.xlsx]

## Sheet: Sheet1
Table S1. Hierarchial Bayesian MCMCglmm model results, incorporating species
relatedness, testing the influence of ambient temperature on mean whole-body
surface temperature and HDA surface temperature.
Whole Body Surface Temperature vs. Ambient Temperature
	post.mean	l-95% CI	u-95% CI	pMCMC
(Intercept)	5.0651	2.5553	7.6991	0.006
Ambient Temperature	0.8899	0.791	0.9993	<0.001
HDA Surface Temperature vs. Ambient Temperature
(Intercept)	29.7786	27.2712	32.2447	<0.001
Ambient Temperature	0.0909	-0.008	0.1862	0.08
